# Supplementary material for: Construction of 1,2,3-Triazole-Embedded Polyheterocyclic Compounds via CuAAC and C–H Activation Strategies
Source: Molecules. 2025 Jun 13;30(12):2588. doi: 10.3390/molecules30122588 (PMC12195963; doi:10.3390/molecules30122588)
Supplement: Supplementary file 1 [file molecules-30-02588-s001.zip]

Archive with 1 entries (1 files):
- molecules-3684956-supplementary.pdf
